# Supplementary material for: Prevalence of drifting osteons distinguishes human bone
Source: PLoS One. 2024 Feb 23;19(2):e0298029. doi: 10.1371/journal.pone.0298029 (PMC10889656; doi:10.1371/journal.pone.0298029)
Supplement: S1 Table — (XLSX) [file pone.0298029.s001.xlsx]

## Sheet: S1 Table
S1 Table. Details of histological collections used in this study.
Abbreviated Name	Full Name	Summary	Location
Dominguez	Thesis data from Dominguez (2011) NYU Master's Thesis	Nonhuman histological slides created by and for Dominguez for her Master's Thesis.	New York, New York
Enlow	Donald H. Enlow Library	Archive of Donald Enlow's histology slide collection used to research his seminal 1955-1957 Comparative Histological Study of fossil and recent bone tissues.	Hard Tissue Research Unit, New York University College of Dentistry, New York, NY
Ericksen	Ericksen Collection	Femoral slides made from samples originally collected at the George Washington Universtiy Medical School dissecting room by M.F. Eriksen in the late 1980s.	OSU SBRL, Columbus, OH
French - UPenn Veterinary	K. French Horse Collection	Slides of horse anterior femora sections sampled during necropsy at University of Pennsylvania Veterinary School in 2014	Katherine French, Personal Collection
Giecz	Giecz Collection	Histological slides of ribs from an 11th century Polish cemetery site.	OSU SBRL, Columbus, OH
Kerley's Non-human Collection	Ellis R. Kerley Collection of the National Museum of Health and Medicine	A collection of human and nonhuman histological slides curated by Ellis R. Kerley during his research	National Museum of Health and Medicine in Silver Spring, MD
Mavroudas	Thesis data from Mavroudas (2011) NYU Master's Thesis	This was anonymized rib data collected from forensic cases in New York City and published as part of Mavroudas (2011), a New York University Master's Thesis.	New York, New York
OSU-SBRL Ped Ribs	OSU SBRL Histological Collection	Sample of pediatric ribs slides from the donated collection at OSU, which has its own body donor program.	The Ohio State University, Columbus, OH
TXSTCHC	Texas State Comparative Histology Collection	A sample of human and nonhuman histomorphometric data and undecalcified histological samples from various archaeological, historical, and modern contexts and collections.	Forensic Anthropology Center at Texas State University, San Marcos, TX
