# Supplementary material for: Prevalence of drifting osteons distinguishes human bone
Source: PLoS One. 2024 Feb 23;19(2):e0298029. doi: 10.1371/journal.pone.0298029 (PMC10889656; doi:10.1371/journal.pone.0298029)
Supplement: S2 Table — (XLSX) [file pone.0298029.s002.xlsx]

## Sheet: S2 Table
S2 Table. Collection of origin and known information for each slide included in the study.
Species	Collection	Element	Slide ID	DOs	Intact Osteons	Fragments	DO Prevalence	Age Information	Age Category (0 unknown, 1 subadult/unfused, 2 adult/fused)	Other Notes	Recorder
Bison bison	TXSTCHC	Rib	BIR1	0	810	11	0	Fused	2	Mid-shaft	NMC
Bos primigenius	TXSTCHC	Femur	BOF1.1	0	941	17	0	Fused	2	Mid-shaft	NMC, HL
Bos primigenius	TXSTCHC	Femur	BOF1.2	0	193	8	0	Fused	2	Mid-shaft	NMC, HL
Bos primigenius	TXSTCHC	Femur	BOF2	0	2037	31	0	Fused	2	Mid-shaft	NMC, HL
Bos primigenius	TXSTCHC	Femur	BOF3	0	272	0	0	Fused	2	Mid-shaft	NMC, JC
Bos primigenius	TXSTCHC	Femur	BOF4.1	0	67	4	0	Fused	2	Mid-shaft	NMC, KMF
Bos primigenius	TXSTCHC	Femur	BOF4.2	0	239	6	0	Fused	2	Mid-shaft	NMC, HL
Bos primigenius	TXSTCHC	Femur	BOF4.3	0	314	18	0	Fused	2	Mid-shaft	NMC, JC
Bos primigenius	TXSTCHC	Femur	BOF4.4	0	-	-	-	Fused	2	Mid-shaft	NMC
Bos primigenius	TXSTCHC	Femur	BOF5	0	483	17	0	Fused	2	Mid-shaft	NMC, KMF
Bos primigenius	TXSTCHC	Femur	BOF6	0	806	20	0	Fused	2	Mid-shaft	NMC, KMF
Bos primigenius	TXSTCHC	Femur	SAM#12	0	-	-	-	Unknown	0	Mid-shaft	NMC
Bos primigenius	TXSTCHC	Metatarsal	BOMT1	0	3528	33	0	Fused	2	Mid-shaft	NMC, HL
Bos primigenius	TXSTCHC	Radius	SAM#10	0	-	-	-	Unknown	0	Mid-shaft	NMC
Bos primigenius	TXSTCHC	Rib	BOR1	0	454	22	0	Unknown	0	Mid-shaft	NMC, HL
Bos primigenius	TXSTCHC	Rib	BOR2A	0	356	18	0	Unknown	0	Mid-shaft	NMC, JC
Bos primigenius	TXSTCHC	Rib	BOR2B	0	272	3	0	Unknown	0	Mid-shaft	NMC, HL
Bos primigenius	TXSTCHC	Tibia	BOT1	0	599	9	0	Unknown	0	Mid-shaft	NMC, JC
Bos primigenius	TXSTCHC	Tibia	BOT2	0	710	24	0	Unknown	0	Mid-shaft	NMC, HL
Bos primigenius	TXSTCHC	Tibia	SAM#11	0	-	-	-	Unknown	0	Mid-shaft	NMC
Bubalus bubalis	TXSTCHC	Femur	SAM#3	0	-	-	-	Unknown	0	Mid-shaft	NMC
Bubalus bubalis	TXSTCHC	Radius	SAM#1	0	-	-	-	Unknown	0	Mid-shaft	NMC
Bubalus bubalis	TXSTCHC	Tibia	SAM#2	0	-	-	-	Unknown	0	Mid-shaft	NMC
Canis familiaris	NMC	Femur	F12	2	1349	54	0.00142349	Unknown	0	Mid-shaft	Dominguez
Canis familiaris	NMC	Femur	F18	1	1601	30	0.000612745	Unknown	0	Mid-shaft	Dominguez
Canis familiaris	TXSTCHC	Rib	CAR1	2	2042	209	0.000887705	Unknown	0	Mid-shaft	NMC
Canis familiaris	TXSTCHC	Tibia	CAT2B	2	3583	689	0.000467946	Fused	2	Mid-shaft	NMC
Canis familiaris	TXSTCHC	Femur	CAF1	0	969	18	0	Unknown	0	Mid-shaft	NMC
Canis familiaris	Dominguez	Femur	F8	0	-	-	-	Unknown	0	Mid-shaft	NMC
Canis familiaris	Dominguez	Femur	F9	0	-	-	-	Unknown	0	Mid-shaft	NMC
Canis familiaris	Dominguez	Femur	F10	0	-	-	-	Unknown	0	Mid-shaft	NMC
Canis familiaris	Dominguez	Femur	F11	0	-	-	-	Unknown	0	Mid-shaft	NMC
Canis familiaris	Enlow - Carnivore 4	Humerus		0	-	-	-	Unknown	0	Mid-shaft	NMC, KMF
Canis familiaris	Dominguez	Humerus	H8	0	-	-	-	Unknown	0	Mid-shaft	NMC
Canis familiaris	Dominguez	Humerus	H9	0	-	-	-	Unknown	0	Mid-shaft	NMC
Canis familiaris	Dominguez	Humerus	H10	0	-	-	-	Unknown	0	Mid-shaft	NMC
Canis familiaris	Dominguez	Humerus	H11	0	-	-	-	Unknown	0	Mid-shaft	NMC
Canis familiaris	Dominguez	Humerus	H14	0	-	-	-	Unknown	0	Mid-shaft	NMC
Canis familiaris	Dominguez	Humerus	H17	0	-	-	-	Unknown	0	Mid-shaft	NMC
Canis familiaris	TXSTCHC	Humerus	SAM#8	0	-	-	-	Unknown	0	Mid-shaft	NMC
Canis familiaris	Enlow - Carnivore 4	Mandible	8-22-53	0	-	-	-	Unknown	0		NMC, KMF
Canis familiaris	Enlow - Carnivore 4	Mandible	7-15-53	0	-	-	-	Unknown	0		NMC, KMF
Canis familiaris	Dominguez	Rib	R12	0	-	-	-	Unknown	0	Mid-shaft	NMC
Canis familiaris	Dominguez	Rib	R13	0	-	-	-	Unknown	0	Mid-shaft	NMC
Canis familiaris	Dominguez	Rib	R14	0	-	-	-	Unknown	0	Mid-shaft	NMC
Canis familiaris	Dominguez	Rib	R15	0	-	-	-	Unknown	0	Mid-shaft	NMC
Canis familiaris	Dominguez	Rib	R16	0	-	-	-	Unknown	0	Mid-shaft	NMC
Canis familiaris	Dominguez	Rib	R18	0	-	-	-	Unknown	0	Mid-shaft	NMC
Canis familiaris	Enlow - Carnivore 4	Temporal	Zygomatic Arch	0	-	-	-	Unknown	0		NMC, KMF
Canis familiaris	TXSTCHC	Tibia	CAT1	0	739	54	0	Fused	2	Mid-shaft	NMC, JC
Canis familiaris	TXSTCHC	Tibia	CAT2A	0	2905	52	0	Fused	2	Mid-shaft	NMC, HL
Canis latrans	TXSTCHC	Humerus	CLH1	0	1530	23	0	Fused	2	Mid-shaft	NMC, HL
Capra hircus	Enlow - Artiodactyla 1	Mandible	6-12-53	0	-	-	-	Unknown	0		NMC, KMF
Capra hircus	TXSTCHC	Femur	SAM#5	0	-	-	-	Unknown	0	Mid-shaft	NMC
Capra hircus	TXSTCHC	Metapodial	SAM#4	0	-	-	-	Unknown	0	Mid-shaft	NMC
Capra hircus	TXSTCHC	Tibia	SAM#6	0	-	-	-	Unknown	0	Mid-shaft	NMC
Cervidae sp.	TXSTCHC	Femur	CEF1	0	49	0	0	Unfused	1	Mid-shaft	NMC, HL
Cervidae sp.	TXSTCHC	Femur	CEF2	0	138	2	0	Fused	2	Mid-shaft	NMC, JC
Cervidae sp.	TXSTCHC	Femur	CEF3A	0	22	0	0	Unfused	1	Mid-shaft	NMC, JC
Cervidae sp.	TXSTCHC	Femur	CEF3B	0	12	0	0	Unfused	1	Mid-shaft	NMC, HL
Cervidae sp.	TXSTCHC	Femur	CEF4	0	247	2	0	Unfused	1	Mid-shaft	NMC, HL
Cervidae sp.	TXSTCHC	Femur	CEF5	0	99	11	0	Fused	2	Mid-shaft	NMC, JC
Cervidae sp.	TXSTCHC	Femur	SAM#17	0	-	-	-	Unknown	0	Mid-shaft	NMC
Cervidae sp.	Dominguez	Femur	F1	0	-	-	-	Unknown	0	Mid-shaft	NMC
Cervidae sp.	Dominguez	Femur	F2	0	-	-	-	Unknown	0	Mid-shaft	NMC
Cervidae sp.	Dominguez	Femur	F3	0	-	-	-	Unknown	0	Mid-shaft	NMC
Cervidae sp.	Dominguez	Femur	F13	0	-	-	-	Unknown	0	Mid-shaft	NMC
Cervidae sp.	Dominguez	Femur	F16	0	-	-	-	Unknown	0	Mid-shaft	NMC
Cervidae sp.	Dominguez	Femur	F17	0	-	-	-	Unknown	0	Mid-shaft	NMC
Cervidae sp.	TXSTCHC	Humerus	CEH1	0	7	0	0	Unfused	1	Mid-shaft	NMC, JC
Cervidae sp.	TXSTCHC	Humerus	CEH2A	0	32	0	0	Unfused	1	Mid-shaft	NMC, HL
Cervidae sp.	TXSTCHC	Humerus	CEH2B	0	3	0	0	Unfused	1	Mid-shaft	NMC, HL
Cervidae sp.	TXSTCHC	Humerus	CEH3	0	19	1	0	Fused	2	Mid-shaft	NMC, JC
Cervidae sp.	Dominguez	Humerus	H1	0	-	-	-	Unknown	0	Mid-shaft	NMC
Cervidae sp.	Dominguez	Humerus	H2	0	-	-	-	Unknown	0	Mid-shaft	NMC
Cervidae sp.	Dominguez	Humerus	H3	0	-	-	-	Unknown	0	Mid-shaft	NMC
Cervidae sp.	Dominguez	Humerus	H4	0	-	-	-	Unknown	0	Mid-shaft	NMC
Cervidae sp.	Dominguez	Humerus	H5	0	-	-	-	Unknown	0	Mid-shaft	NMC
Cervidae sp.	Dominguez	Humerus	H15	0	-	-	-	Unknown	0	Mid-shaft	NMC
Cervidae sp.	TXSTCHC	Radius	SAM#18	0	-	-	-	Unknown	0	Mid-shaft	NMC
Cervidae sp.	TXSTCHC	Rib	CER1	0	15	0	0	Unfused	1	Mid-shaft	NMC
Cervidae sp.	TXSTCHC	Rib	CER2A	0	98	0	0	Unfused	1	Mid-shaft	NMC, HL
Cervidae sp.	TXSTCHC	Rib	CER2B	0	-	-	-	Unfused	1	Mid-shaft	NMC
Cervidae sp.	TXSTCHC	Rib	CER3	0	23	1	0	Unfused	1	Mid-shaft	NMC, JC
Cervidae sp.	TXSTCHC	Rib	CER4A	0	340	4	0	Fused	2	Mid-shaft	NMC, HL
Cervidae sp.	TXSTCHC	Rib	CER4B	0	169	25	0	Fused	2	Mid-shaft	NMC, JC
Cervidae sp.	Dominguez	Rib	R1	0	-	-	-	Unknown	0	Mid-shaft	NMC
Cervidae sp.	Dominguez	Rib	R2	0	-	-	-	Unknown	0	Mid-shaft	NMC
Cervidae sp.	Dominguez	Rib	R3	0	-	-	-	Unknown	0	Mid-shaft	NMC
Cervidae sp.	Dominguez	Rib	R4	0	-	-	-	Unknown	0	Mid-shaft	NMC
Cervidae sp.	Dominguez	Rib	R5	0	-	-	-	Unknown	0	Mid-shaft	NMC
Cervidae sp.	Dominguez	Rib	R6	0	-	-	-	Unknown	0	Mid-shaft	NMC
Cervidae sp.	TXSTCHC	Tibia	CET1	0	199	1	0	Fused	2	Mid-shaft	NMC, HL
Cervidae sp.	TXSTCHC	Tibia	CET3	0	346	3	0	Fused	2	Mid-shaft	NMC, HL
Cervidae sp.	TXSTCHC	Tibia	CET4	0	186	5	0	Fused	2	Mid-shaft	NMC, JC
Cervidae sp.	TXSTCHC	Tibia	CET5	0	177	0	0	Fused	2	Mid-shaft	NMC, JC
Cervidae sp.	TXSTCHC	Tibia	SAM#19	0	-	-	-	Unknown	0	Mid-shaft	NMC
Didelphimorphia sp.	TXSTCHC	Femur	BUF1	0	36	0	0	Unfused	1	Mid-shaft	NMC, KMF
Didelphimorphia sp.	TXSTCHC	Femur	BUF2	0	3	0	0	Fused	2	Mid-shaft	NMC, JC
Didelphimorphia sp.	TXSTCHC	Tibia	BUT1	0	29	0	0	Unfused	1	Mid-shaft	NMC, KMF
Dinictis sp.	Enlow – Carnivore 1	Rib	Carnivore Rib OLIGOCENE	0	-	-	-	Unknown	0	?	KMF
Equus caballus	French - UPenn Veterinary	Femur	12.013	0	1676	1	0	Unknown	0		KMF
Equus caballus	French - UPenn Veterinary	Femur	12.011	0	2924	1	0	20	2		KMF
Equus caballus	French - UPenn Veterinary	Femur	12.01	0	1147	2	0	Unknown	0		KMF
Equus caballus	French - UPenn Veterinary	Femur	12.009	0	1930	4	0	Unknown	0		KMF
Equus caballus	French - UPenn Veterinary	Femur	12.008	0	2860	5	0	25	2		KMF
Equus caballus	French - UPenn Veterinary	Femur	12.007	0	700	1	0	25	2		KMF
Equus caballus	French - UPenn Veterinary	Femur	12.006	0	1079	0	0	26	2		KMF
Equus caballus	French - UPenn Veterinary	Femur	12.005	0	601	0	0	17	2		KMF
Equus caballus	French - UPenn Veterinary	Femur	12.003	0	600	0	0	2	1		KMF
Equus caballus	French - UPenn Veterinary	Femur	11.013	0	2046	1	0	11	2		KMF
Equus caballus	French - UPenn Veterinary	Femur	12.001	0	1330	1	0	8	2		KMF
Equus caballus	French - UPenn Veterinary	Femur	11.012	0	669	0	0	3	1		KMF
Equus caballus	French - UPenn Veterinary	Femur	11.011	0	649	0	0	Unknown	0		KMF
Equus caballus	French - UPenn Veterinary	Femur	11.01	0	1252	1	0	17	2		KMF
Equus caballus	French - UPenn Veterinary	Femur	11.008	0	958	1	0	10	2		KMF
Equus caballus	French - UPenn Veterinary	Femur	11.007	0	2035	1	0	18	2		KMF
Equus caballus	French - UPenn Veterinary	Femur	11.006	0	2021	4	0	12	2		KMF
Equus caballus	French - UPenn Veterinary	Femur	11.005	0	1630	0	0	22	2		KMF
Equus caballus	French - UPenn Veterinary	Femur	12.012	0	1692	4	0	11	2		KMF
Equus caballus (Connemara pony)	French - UPenn Veterinary	Femur	11.009	0	1317	0	0	Adult	2		KMF
Equus caballus (Welsh pony)	French - UPenn Veterinary	Femur	12.004	0	1102	0	0	10	2		KMF
Felis catus	TXSTCHC	Femur	FCF1	0	493	8	0	Fused	2	Mid-shaft	NMC, HL
Felis catus	TXSTCHC	Femur	FCF2	0	106	37	0	Fused	2	Mid-shaft	NMC, JC
Felis catus	TXSTCHC	Humerus	FCH1	0	269	22	0	Fused	2	Mid-shaft	NMC, JC
Felis catus	Enlow – Carnivore 2	Mandible	19592	0	-	-	-	Unknown	0	?	KMF
Felis catus	Enlow – Carnivore 2	Tibia	FH/BK-4 15/μ	0	-	-	-	Unknown	0	Mid-shaft	KMF
Felis catus	Enlow – Carnivore 2	Rib	8-21-53	0	-	-	-	Unknown	0	?	KMF
Felis catus	Enlow – Carnivore 2	Rib	8-21-53	0	-	-	-	Unknown	0	?	KMF
Herpestidae sp.	Enlow – Carnivore 4	Femur	7-13-53	0	-	-	-	Unknown	0	Mid-shaft	KMF
Homo sapiens	TXSTCHC	Rib	TX 100*	1	271	65	0.00296736	Early Middle Adult (26-50)	2		SRM
Homo sapiens	TXSTCHC	Rib	TX 101*	7	147	64	0.0321101	Early Middle Adult (26-50)	2		SRM
Homo sapiens	TXSTCHC	Rib	TX 102*	2	365	198	0.00353982	Older Adult (80+)	2		SRM
Homo sapiens	TXSTCHC	Rib	TX 103*	4	467	140	0.00654664	Early Middle Adult (26-50)	2		SRM
Homo sapiens	TXSTCHC	Rib	TX 104*	4	266	101	0.0107817	Late Middle Adult (51-80)	2		SRM
Homo sapiens	TXSTCHC	Rib	TX 105*	1	304	92	0.00251889	Late Middle Adult (51-80)	2		SRM
Homo sapiens	TXSTCHC	Rib	TX 106*	2	201	100	0.00660066	Late Middle Adult (51-80)	2		SRM
Homo sapiens	TXSTCHC	Rib	TX 107*	2	147	207	0.00561798	Late Middle Adult (51-80)	2		SRM
Homo sapiens	TXSTCHC	Rib	TX 108*	1	166	127	0.00340136	Late Middle Adult (51-80)	2		SRM
Homo sapiens	TXSTCHC	Rib	TX 109*	5	424	99	0.0094697	Early Middle Adult (26-50)	2		SRM
Homo sapiens	TXSTCHC	Rib	TX 110*	6	248	94	0.0172414	Early Middle Adult (26-50)	2		SRM
Homo sapiens	TXSTCHC	Rib	TX 111*	6	248	94	0.0172414	Early Middle Adult (26-50)	2		SRM
Homo sapiens	TXSTCHC	Rib	TX 112*	4	432	184	0.00645161	Early Middle Adult (26-50)	2		SRM
Homo sapiens	TXSTCHC	Rib	TX 113*	2	228	71	0.00664452	Early Middle Adult (26-50)	2		SRM
Homo sapiens	TXSTCHC	Rib	TX 114*	1	153	67	0.00452489	Early Middle Adult (26-50)	2		SRM
Homo sapiens	TXSTCHC	Rib	TX 115*	3	164	111	0.0107914	Adult	2		SRM
Homo sapiens	TXSTCHC	Rib	TX 116*	3	327	98	0.00700935	Early Middle Adult (26-50)	2		SRM
Homo sapiens	TXSTCHC	Rib	TX 117*	3	335	96	0.00691244	Early Middle Adult (26-50)	2		SRM
Homo sapiens	TXSTCHC	Rib	TX 118*	3	203	208	0.00724638	Early Middle Adult (26-50)	2		SRM
Homo sapiens	TXSTCHC	Rib	TX 119*	1	338	101	0.00227273	Early Middle Adult (26-50)	2		SRM
Homo sapiens	TXSTCHC	Rib	TX 120*	2	402	119	0.00382409	Early Middle Adult (26-50)	2		SRM
Homo sapiens	TXSTCHC	Rib	TX 121*	5	278	165	0.0111607	Early Middle Adult (26-50)	2		SRM
Homo sapiens	TXSTCHC	Rib	TX 122*	2	660	187	0.00235571	Late Middle Adult (51-80)	2		SRM
Homo sapiens	TXSTCHC	Rib	TX 123*	8	287	168	0.0172786	Late Middle Adult (51-80)	2		SRM
Homo sapiens	TXSTCHC	Rib	TX 124*	2	276	123	0.00498753	Late Middle Adult (51-80)	2		SRM
Homo sapiens	TXSTCHC	Rib	TX 125*	2	157	71	0.00869565	Late Middle Adult (51-80)	2		SRM
Homo sapiens	TXSTCHC	Rib	TX 126*	1	253	122	0.00265957	Late Middle Adult (51-80)	2		SRM
Homo sapiens	TXSTCHC	Rib	TX 127*	2	485	89	0.00347222	Late Middle Adult (51-80)	2		SRM
Homo sapiens	TXSTCHC	Rib	TX 128*	4	292	120	0.00961538	Late Middle Adult (51-80)	2		SRM
Homo sapiens	TXSTCHC	Rib	TX 129*	1	293	136	0.00232558	Late Middle Adult (51-80)	2		SRM
Homo sapiens	TXSTCHC	Rib	TX 130*	3	367	202	0.00524476	Late Middle Adult (51-80)	2		SRM
Homo sapiens	TXSTCHC	Rib	TX 131*	1	347	161	0.00196464	Late Middle Adult (51-80)	2		SRM
Homo sapiens	TXSTCHC	Rib	TX 132*	1	480	175	0.00152439	Late Middle Adult (51-80)	2		SRM
Homo sapiens	TXSTCHC	Rib	TX 133*	1	284	90	0.00266667	Late Middle Adult (51-80)	2		SRM
Homo sapiens	TXSTCHC	Rib	TX 134*	1	375	130	0.00197628	Late Middle Adult (51-80)	2		SRM
Homo sapiens	TXSTCHC	Rib	TX 135*	6	500	299	0.00745342	Late Middle Adult (51-80)	2		SRM
Homo sapiens	TXSTCHC	Rib	TX 136*	5	351	144	0.01	Late Middle Adult (51-80)	2		SRM
Homo sapiens	TXSTCHC	Rib	TX 137*	6	500	299	0.00745342	Early Middle Adult (26-50)	2		SRM
Homo sapiens	TXSTCHC	Rib	TX 138*	2	177	144	0.00619195	Late Middle Adult (51-80)	2		SRM
Homo sapiens	TXSTCHC	Rib	TX 139*	3	366	139	0.00590551	Late Middle Adult (51-80)	2		SRM
Homo sapiens	TXSTCHC	Rib	TX 140*	7	346	290	0.0108865	Late Middle Adult (51-80)	2		SRM
Homo sapiens	TXSTCHC	Rib	TX 141*	1	215	235	0.00221729	Late Middle Adult (51-80)	2		SRM
Homo sapiens	TXSTCHC	Rib	TX 142*	1	260	227	0.00204918	Late Middle Adult (51-80)	2		SRM
Homo sapiens	TXSTCHC	Rib	TX 143*	4	240	140	0.0104167	Late Middle Adult (51-80)	2		SRM
Homo sapiens	TXSTCHC	Rib	TX 144*	4	262	167	0.00923788	Late Middle Adult (51-80)	2		SRM
Homo sapiens	TXSTCHC	Rib	TX 145*	1	352	212	0.00176991	Late Middle Adult (51-80)	2		SRM
Homo sapiens	TXSTCHC	Rib	TX 146*	5	165	191	0.0138504	Late Middle Adult (51-80)	2		SRM
Homo sapiens	TXSTCHC	Rib	TX 147*	3	300	205	0.00590551	Adult	2		SRM
Homo sapiens	TXSTCHC	Rib	TX 148*	5	356	238	0.00834725	Late Middle Adult (51-80)	2		SRM
Homo sapiens	TXSTCHC	Rib	TX 149*	1	177	117	0.00338983	Adult?	2		SRM
Homo sapiens	TXSTCHC	Rib	TX 150*	2	304	129	0.0045977	Adult	2		SRM
Homo sapiens	TXSTCHC	Rib	TX 151*	8	123	71	0.039604	Adult	2		SRM
Homo sapiens	TXSTCHC	Rib	TX 152*	5	193	122	0.015625	Adult	2		SRM
Homo sapiens	TXSTCHC	Rib	TX 153*	3	226	93	0.00931677	Adult	2		SRM
Homo sapiens	TXSTCHC	Rib	TX 154*	2	219	81	0.00662252	Adult	2		SRM
Homo sapiens	TXSTCHC	Rib	TX 155*	7	356	190	0.0126582	adult	2		SRM
Homo sapiens	TXSTCHC	Rib	TX 156*	1	234	221	0.00219298	Older Adult (80+)	2		SRM
Homo sapiens	TXSTCHC	Rib	TX 157*	2	202	140	0.00581395	Late Middle Adult (51-80)	2		SRM
Homo sapiens	TXSTCHC	Rib	TX 158*	8	378	224	0.0131148	Early Middle Adult (26-50)	2		SRM
Homo sapiens	TXSTCHC	Rib	TX 159*	2	219	185	0.00492611	Older Adult (80+)	2		SRM
Homo sapiens	TXSTCHC	Rib	TX 160*	2	254	247	0.00397614	Older Adult (80+)	2		SRM
Homo sapiens	TXSTCHC	Rib	TX 161*	1	255	232	0.00204918	Older Adult (80+)	2		SRM
Homo sapiens	TXSTCHC	Rib	TX 162*	2	286	288	0.00347222	Older Adult (80+)	2		SRM
Homo sapiens	TXSTCHC	Rib	TX 163*	2	244	203	0.00445434	Older Adult (80+)	2		SRM
Homo sapiens	TXSTCHC	Femur	TX 164*	13	833	294	0.0114035	Late Middle Adult (51-80)	2		SRM
Homo sapiens	TXSTCHC	Femur	TX 165*	12	813	298	0.0106857	Late Middle Adult (51-80)	2		SRM
Homo sapiens	TXSTCHC	Femur	TX 166*	2	547	284	0.00240096	Older Adult (80+)	2		SRM
Homo sapiens	TXSTCHC	Femur	TX 167*	2	551	299	0.00234742	Older Adult (80+)	2		SRM
Homo sapiens	TXSTCHC	Metatarsal	TX 168*	8	357	91	0.0175439	Late Middle Adult (51-80)	2		SRM
Homo sapiens	TXSTCHC	Metatarsal	TX 169*	6	228	86	0.01875	Older Adult (80+)	2		SRM
Homo sapiens	TXSTCHC	Metatarsal	TX 170*	5	108	70	0.0273224	Older Adult (80+)	2		SRM
Homo sapiens	TXSTCHC	Rib	TX 171*	16	298	170	0.0330579	Young Adult (19-25)	2		SRM
Homo sapiens	TXSTCHC	Rib	TX 172*	0	229	144	0	Early Middle Adult (26-50)	2		SRM
Homo sapiens	TXSTCHC	Rib	TX 173*	10	190	114	0.0318471	Early Middle Adult (26-50)	2		SRM
Homo sapiens	TXSTCHC	Rib	TX 174*	13	236	164	0.031477	Early Middle Adult (26-50)	2		SRM
Homo sapiens	TXSTCHC	Rib	TX 175*	0	225	169	0	Older Adult (80+)	2		SRM
Homo sapiens	TXSTCHC	Rib	TX 176*	10	334	106	0.0222222	Young Adult (19-25)	2		SRM
Homo sapiens	TXSTCHC	Rib	TX 177*	0	183	120	0	Late Middle Adult (51-80)	2		SRM
Homo sapiens	TXSTCHC	Rib	TX 178*	0	232	83	0	Early Middle Adult (26-50)	2		SRM
Homo sapiens	TXSTCHC	Rib	TX 179*	0	379	182	0	Late Middle Adult (51-80)	2		SRM
Homo sapiens	TXSTCHC	Rib	TX 180*	0	135	174	0	Late Middle Adult (51-80)	2		SRM
Homo sapiens	TXSTCHC	Rib	TX 181*	0	382	134	0	Late Middle Adult (51-80)	2		SRM
Homo sapiens	TXSTCHC	Rib	TX 182*	13	786	270	0.0121609	Late Middle Adult (51-80)	2		SRM
Homo sapiens	TXSTCHC	Rib	TX 183*	0	315	128	0	Late Middle Adult (51-80)	2		SRM
Homo sapiens	TXSTCHC	Rib	TX 184*	0	359	169	0	Late Middle Adult (51-80)	2		SRM
Homo sapiens	TXSTCHC	Rib	TX 185*	0	174	129	0	Late Middle Adult (51-80)	2		SRM
Homo sapiens	TXSTCHC	Rib	TX 186*	0	318	264	0	Late Middle Adult (51-80)	2		SRM
Homo sapiens	TXSTCHC	Rib	TX 187*	0	279	269	0	Late Middle Adult (51-80)	2		SRM
Homo sapiens	TXSTCHC	Rib	TX 188*	12	402	233	0.0185471	Late Middle Adult (51-80)	2		SRM
Homo sapiens	TXSTCHC	Rib	TX 189*	10	305	247	0.0177936	Early Middle Adult (26-50)	2		SRM
Homo sapiens	TXSTCHC	Rib	TX 190*	0	179	238	0	Older Adult (80+)	2		SRM
Homo sapiens	TXSTCHC	Rib	TX 191*	0	278	434	0	Older Adult (80+)	2		SRM
Homo sapiens	TXSTCHC	Rib	TX 192*	0	115	234	0	Older Adult (80+)	2		SRM
Homo sapiens	TXSTCHC	Rib	TX 193*	0	241	200	0	Older Adult (80+)	2		SRM
Homo sapiens	TXSTCHC	Rib	TX 194*	0	114	172	0	Older Adult (80+)	2		SRM
Homo sapiens	TXSTCHC	Rib	TX 195*	0	150	162	0	Older Adult (80+)	2		SRM
Homo sapiens	TXSTCHC	Rib	TX 196*	14	249	80	0.0408163	Young Adult (19-25)	2		SRM
Homo sapiens	TXSTCHC	Rib	TX 197*	0	243	182	0	Older Adult (80+)	2		SRM
Homo sapiens	TXSTCHC	Rib	TX 198*	0	169	170	0	Late Middle Adult (51-80)	2		SRM
Homo sapiens	TXSTCHC	Rib	TX 199*	10	223	62	0.0338983	Early Adult	2		SRM
Homo sapiens	TXSTCHC	Rib	TX 200*	16	300	188	0.031746	Early Middle Adult (26-50)	2		SRM
Homo sapiens	Mavroudas	Rib	A3	2	306	128	0.00458716	29	2	Mid-shaft	NMC
Homo sapiens	Mavroudas	Rib	A4	0	-	-	-	67	2	Mid-shaft	NMC
Homo sapiens	Mavroudas	Rib	A7	0	192	98	0	25	2	Mid-shaft	NMC
Homo sapiens	Mavroudas	Rib	A9	0	284	168	0	63	2	Mid-shaft	NMC
Homo sapiens	Mavroudas	Rib	A13	0	-	-	-	38	2	Mid-shaft	NMC
Homo sapiens	Mavroudas	Rib	A23	0	250	95	0	24	2	Mid-shaft	NMC
Homo sapiens	Mavroudas	Rib	A28	2	-	-	-	22	2	Mid-shaft	NMC
Homo sapiens	Mavroudas	Rib	A29	1	301	69	0.00269542	16	1	Mid-shaft	NMC
Homo sapiens	Mavroudas	Rib	A30	0	-	-	-	27	2	Mid-shaft	NMC
Homo sapiens	Mavroudas	Rib	A31	1	-	-	-	23	2	Mid-shaft	MNC
Homo sapiens	Mavroudas	Rib	A32	0	329	100	0	38	2	Mid-shaft	NMC
Homo sapiens	Mavroudas	Rib	A34	0	-	-	-	24	2	Mid-shaft	NMC
Homo sapiens	Mavroudas	Rib	A35	0	-	-	-	43	2	Mid-shaft	NMC
Homo sapiens	Mavroudas	Rib	A36	0	282	85	0	22	2	Mid-shaft	NMC
Homo sapiens	Mavroudas	Rib	A37	0	246	43	0	25	2	Mid-shaft	NMC
Homo sapiens	Mavroudas	Rib	A38	0	206	90	0	27	2	Mid-shaft	NMC
Homo sapiens	Mavroudas	Rib	A39	0	-	-	-	52	2	Mid-shaft	NMC
Homo sapiens	Mavroudas	Rib	B3	2	-	-	-	25	2	Mid-shaft	NMC
Homo sapiens	Mavroudas	Rib	B4	1	-	-	-	29	2	Mid-shaft	NMC
Homo sapiens	Mavroudas	Rib	B7	0	218	198	0	87	2	Mid-shaft	NMC
Homo sapiens	Mavroudas	Rib	B8	1	-	-	-	25	2	Mid-shaft	NMC
Homo sapiens	Mavroudas	Rib	B11	1	-	-	-	62	2	Mid-shaft	NMC
Homo sapiens	Mavroudas	Rib	B12	1	234	88	0.00309598	29	2	Mid-shaft	NMC
Homo sapiens	Mavroudas	Rib	B14	0	-	-	-	38	2	Mid-shaft	NMC
Homo sapiens	Mavroudas	Rib	B17	0	352	97	0	63	2	Mid-shaft	NMC
Homo sapiens	Mavroudas	Rib	B18	0	-	-	-	70	2	Mid-shaft	NMC
Homo sapiens	Mavroudas	Rib	B19	0	434	135	0	67	2	Mid-shaft	NMC
Homo sapiens	Mavroudas	Rib	B21	0	265	95	0	41	2	Mid-shaft	NMC
Homo sapiens	Mavroudas	Rib	B26	0	363	138	0	36	2	Mid-shaft	MNC
Homo sapiens	Mavroudas	Rib	B27	6	273	86	0.0164384	22	2	Mid-shaft	NMC
Homo sapiens	Mavroudas	Rib	B30	1	244	140	0.0025974	23	2	Mid-shaft	NMC
Homo sapiens	Mavroudas	Rib	B34	0	234	71	0	54	2	Mid-shaft	NMC
Homo sapiens	TXSTCHC	Rib	TX 201*	0	-	-	-	adult	2	Mid-shaft	SRM
Homo sapiens	TXSTCHC	Rib	TX 202*	1	-	-	-	adult	2	Mid-shaft	SRM
Homo sapiens	TXSTCHC	Rib	TX 203*	8	-	-	-	adult	2	Mid-shaft	SRM
Homo sapiens	TXSTCHC	Rib	TX 204*	8	-	-	-	adult	2	Mid-shaft	SRM
Homo sapiens	TXSTCHC	Rib	TX 205*	0	-	-	-	adult	2	Mid-shaft	SRM
Homo sapiens	TXSTCHC	Rib	TX 206*	0	-	-	-	adult	2	Mid-shaft	SRM
Homo sapiens	TXSTCHC	Rib	TX 207*	0	-	-	-	adult	2	Mid-shaft	SRM
Homo sapiens	TXSTCHC	Rib	TX 208*	0	-	-	-	adult	2	Mid-shaft	SRM
Homo sapiens	TXSTCHC	Rib	TX 209*	3	-	-	-	adult	2	Mid-shaft	SRM
Homo sapiens	TXSTCHC	Rib	TX 210*	2	-	-	-	adult	2	Mid-shaft	SRM
Homo sapiens	TXSTCHC	Rib	TX 211*	1	-	-	-	adult	2	Mid-shaft	SRM
Homo sapiens	TXSTCHC	Rib	TX 212*	0	382	134	0	adult	2	Mid-shaft	SRM
Homo sapiens	TXSTCHC	Rib	TX 213*	1	166	127	0.00340136	adult	2	Mid-shaft	SRM
Homo sapiens	TXSTCHC	Rib	TX 214*	0	-	-	-	adult	2	Mid-shaft	SRM
Homo sapiens	TXSTCHC	Rib	TX 215*	2	147	207	0.00561798	adult	2	Mid-shaft	SRM
Homo sapiens	TXSTCHC	Rib	TX 216*	0	-	-	-	adult	2	Mid-shaft	SRM
Homo sapiens	TXSTCHC	Rib	TX 217*	2	201	100	0.00660066	adult	2	Mid-shaft	SRM
Homo sapiens	TXSTCHC	Rib	TX 218*	4	-	-	-	adult	2	Mid-shaft	SRM
Homo sapiens	TXSTCHC	Rib	TX 219*	2	-	-	-	adult	2	Mid-shaft	SRM
Homo sapiens	TXSTCHC	Rib	TX 220*	3	-	-	-	adult	2	Mid-shaft	SRM
Homo sapiens	TXSTCHC	Rib	TX 221*	2	-	-	-	adult	2	Mid-shaft	SRM
Homo sapiens	TXSTCHC	Rib	TX 222*	0	-	-	-	adult	2	Mid-shaft	SRM
Homo sapiens	TXSTCHC	Rib	TX 223*	2	-	-	-	adult	2	Mid-shaft	SRM
Homo sapiens	TXSTCHC	Rib	TX 224*	1	166	127	0.00340136	adult	2	Mid-shaft	SRM
Homo sapiens	TXSTCHC	Rib	TX 225*	2	-	-	-	adult	2	Mid-shaft	SRM
Homo sapiens	TXSTCHC	Rib	TX 226*	1	-	-	-	adult	2	Mid-shaft	SRM
Homo sapiens	TXSTCHC	Rib	TX 227*	1	-	-	-	adult	2	Mid-shaft	SRM
Homo sapiens	TXSTCHC	Rib	TX 228*	0	-	-	-	adult	2	Mid-shaft	SRM
Homo sapiens	TXSTCHC	Rib	TX 229*	1	-	-	-	adult	2	Mid-shaft	SRM
Homo sapiens	TXSTCHC	Rib	TX 230*	3	-	-	-	adult	2	Mid-shaft	SRM
Homo sapiens	TXSTCHC	Rib	TX 231*	0	-	-	-	adult	2	Mid-shaft	SRM
Homo sapiens	TXSTCHC	Rib	TX 232*	1	-	-	-	adult	2	Mid-shaft	SRM
Homo sapiens	Giecz	Rib	3/03	8	-	-	-	Subadult	1	Mid-shaft	VMD
Homo sapiens	Giecz	Rib	4/03	7	-	-	-	Subadult	1	Mid-shaft	VMD
Homo sapiens	Giecz	Rib	4/05	2	-	-	-	Subadult	1	Mid-shaft	VMD
Homo sapiens	Giecz	Rib	5/05	7	-	-	-	Subadult	1	Mid-shaft	VMD
Homo sapiens	Giecz	Rib	8/06	0	-	-	-	Subadult	1	Mid-shaft	VMD
Homo sapiens	Giecz	Rib	11/06	0	-	-	-	Subadult	1	Mid-shaft	VMD
Homo sapiens	Giecz	Rib	15/06	4	-	-	-	Subadult	1	Mid-shaft	VMD
Homo sapiens	Giecz	Rib	12/05	6	-	-	-	Subadult	1	Mid-shaft	VMD
Homo sapiens	Giecz	Rib	25/05	1	-	-	-	Subadult	1	Mid-shaft	VMD
Homo sapiens	Giecz	Rib	30/05	4	-	-	-	Subadult	1	Mid-shaft	VMD
Homo sapiens	Giecz	Rib	87/01	0	-	-	-	Subadult	1	Mid-shaft	VMD
Homo sapiens	Giecz	Rib	33/99	3	-	-	-	Subadult	1	Mid-shaft	VMD
Homo sapiens	Giecz	Rib	88/01	5	-	-	-	Subadult	1	Mid-shaft	VMD
Homo sapiens	Giecz	Rib	18/05	1	-	-	-	Subadult	1	Mid-shaft	VMD
Homo sapiens	Giecz	Rib	13/05	1	-	-	-	Subadult	1	Mid-shaft	VMD
Homo sapiens	OSU-SBRL Ped Ribs	Rib	Ped 1 L7	2	-	-	-	Subadult	1	Mid-shaft	VMD
Homo sapiens	OSU-SBRL Ped Ribs	Rib	Ped 2 L7	3	-	-	-	Subadult	1	Mid-shaft	VMD
Homo sapiens	OSU-SBRL Ped Ribs	Rib	Ped 4 L7	6	-	-	-	Subadult	1	Mid-shaft	VMD
Homo sapiens	OSU-SBRL Ped Ribs	Rib	Ped 4 R6	2	-	-	-	Subadult	1	Mid-shaft	VMD
Homo sapiens	OSU-SBRL Ped Ribs	Rib	Ped 5 R6	7	-	-	-	Subadult	1	Mid-shaft	VMD
Homo sapiens	OSU-SBRL Ped Ribs	Rib	Ped 7 L5	2	-	-	-	Subadult	1	Mid-shaft	VMD
Homo sapiens	OSU-SBRL Ped Ribs	Rib	Ped 7 L6	4	-	-	-	Subadult	1	Mid-shaft	VMD
Homo sapiens	OSU-SBRL Ped Ribs	Rib	Ped 9 R5	1	-	-	-	Subadult	1	Mid-shaft	VMD
Homo sapiens	OSU-SBRL Ped Ribs	Rib	Ped 9 R6	3	-	-	-	Subadult	1	Mid-shaft	VMD
Homo sapiens	OSU-SBRL Ped Ribs	Rib	Ped 10 B8	0	-	-	-	Subadult	1	Mid-shaft	VMD
Homo sapiens	OSU-SBRL Ped Ribs	Rib	Ped 11 L7	2	-	-	-	Subadult	1	Mid-shaft	VMD
Homo sapiens	OSU-SBRL Ped Ribs	Rib	Ped 11 R6	4	-	-	-	Subadult	1	Mid-shaft	VMD
Homo sapiens	OSU-SBRL Ped Ribs	Rib	Ped 12 L7	0	-	-	-	Subadult	1	Mid-shaft	VMD
Homo sapiens	OSU-SBRL Ped Ribs	Rib	Ped 12 R6	0	-	-	-	Subadult	1	Mid-shaft	VMD
Homo sapiens	OSU-SBRL Ped Ribs	Rib	Ped 13 L6	0	-	-	-	Subadult	1	Mid-shaft	VMD
Homo sapiens	OSU-SBRL Ped Ribs	Rib	Ped 14 L7 2 b	0	-	-	-	Subadult	1	Mid-shaft	VMD
Homo sapiens	Ericksen	Femur	2	20	-	-	-	Adult	2	Mid-shaft	VMD
Homo sapiens	Ericksen	Femur	1423	11	-	-	-	Adult	2	Mid-shaft	VMD
Homo sapiens	Ericksen	Femur	1420	6	-	-	-	Adult	2	Mid-shaft	VMD
Homo sapiens	Ericksen	Femur	1418	13	-	-	-	Adult	2	Mid-shaft	VMD
Homo sapiens	Ericksen	Femur	1401	9	-	-	-	Adult	2	Mid-shaft	VMD
Homo sapiens	Ericksen	Femur	19	50	-	-	-	Adult	2	Mid-shaft	VMD
Homo sapiens	Ericksen	Femur	18	7	-	-	-	Adult	2	Mid-shaft	VMD
Homo sapiens	Ericksen	Femur	13	13	-	-	-	Adult	2	Mid-shaft	VMD
Homo sapiens	Ericksen	Femur	10	3	-	-	-	Adult	2	Mid-shaft	VMD
Homo sapiens	Ericksen	Femur	6	1	-	-	-	Adult	2	Mid-shaft	VMD
Homo sapiens	Ericksen	Femur	28	10	-	-	-	Adult	2	Mid-shaft	VMD
Homo sapiens	Ericksen	Femur	108	1	-	-	-	Adult	2	Mid-shaft	VMD
Homo sapiens	Ericksen	Femur	420	1	-	-	-	Adult	2	Mid-shaft	VMD
Homo sapiens	Ericksen	Femur	1006	2	-	-	-	Adult	2	Mid-shaft	VMD
Homo sapiens	Ericksen	Femur	1022	1	-	-	-	Adult	2	Mid-shaft	VMD
Homo sapiens	Ericksen	Femur	1023	2	-	-	-	Adult	2	Mid-shaft	VMD
Homo sapiens	Ericksen	Femur	220	3	-	-	-	Adult	2	Mid-shaft	VMD
Homo sapiens	Ericksen	Femur	64	29	-	-	-	Adult	2	Mid-shaft	VMD
Homo sapiens	Ericksen	Femur	327	35	-	-	-	Adult	2	Mid-shaft	VMD
Homo sapiens	Ericksen	Femur	504	2	-	-	-	Adult	2	Mid-shaft	VMD
Homo sapiens	Ericksen	Femur	813	2	-	-	-	Adult	2	Mid-shaft	VMD
Homo sapiens	Ericksen	Femur	927	0	-	-	-	Adult	2	Mid-shaft	VMD
Homo sapiens	Ericksen	Femur	1122	2	-	-	-	Adult	2	Mid-shaft	VMD
Homo sapiens	Ericksen	Femur	1314	0	-	-	-	Adult	2	Mid-shaft	VMD
Homo sapiens	OSU-SBRL	Fibula	Human Fibula	6	-	-	-	Adult	2	Mid-shaft	VMD
Lepus californicus	Enlow – Lagomorpha	Temporal	6-30-53	1	42	0	0.0232558	Unknown	0	Zygomatic arch	VD
Lepus curpaeums	Enlow – Lagomorpha	Rib	8-21-53	0	-	-	-	Unknown	0		KMF
Mustelouis sp.	Enlow – Carnivore 1	Rib	“mink-like” Mid OLIGOCENE	0	-	-	-	Unknown	0	?	KMF
Non-Human Primate	Enlow – Monkey Bones Tbia/Hum./Fem.	Femur	Femur F-1 20μ	9	-	-	-	Unknown	0	Mid-shaft	KMF
Non-Human Primate	Enlow – Monkey Bones Tbia/Hum./Fem.	Femur	Femur A-3 15μ	4	-	-	-	Unknown	0	Mid-shaft	KMF
Non-Human Primate	Enlow – Monkey Bones Tbia/Hum./Fem.	Femur	Femur C-1 20μ	8	-	-	-	Unknown	0	Mid-shaft	KMF
Non-Human Primate	Enlow – Monkey Bones Tbia/Hum./Fem.	Femur	Femur D-1 20μ	3	-	-	-	Unknown	0	Mid-shaft	KMF
Non-Human Primate	Enlow – Monkey Bones Tbia/Hum./Fem.	Femur	Femur E-1 20μ	7	-	-	-	Unknown	0	Mid-shaft	KMF
Non-Human Primate	TXSTCHC	Femur	Sample#20	0	-	-	-	Unknown	0	Mid-shaft	NMC
Non-Human Primate	Enlow – Monkey Bones Tbia/Hum./Fem.	Humerus	HUM A-5 20μ	5	-	-	-	Unknown	0	Distal 1/3	KMF
Non-Human Primate	Enlow – Monkey Fem/Tib/Fib/Hum./Rad/Ulna	Humerus	HUM F-K 1 20μ	8	-	-	-	Unknown	0	Mid-shaft	KMF
Non-Human Primate	TXSTCHC	Humerus	Sample#7	0	-	-	-	Unknown	0	Mid-shaft	NMC
Non-Human Primate	Enlow – Monkey Bones Tbia/Hum./Fem.	Tibia	Tibia A-1 20μ	4	-	-	-	Unknown	0	Distal 1/3	KMF
Non-Human Primate	Enlow – Monkey Bones Tbia/Hum./Fem.	Tibia	Tibia C-1 20μ	2	-	-	-	Unknown	0	Mid-shaft	KMF
Non-Human Primate	Enlow – Monkey Bones Tbia/Hum./Fem.	Tibia	Tibia D-1 20μ	3	-	-	-	Unknown	0	Mid-shaft	KMF
Non-Human Primate	Enlow – Monkey Bones Tbia/Hum./Fem.	Tibia	Tibia E-3 20μ	1	-	-	-	Unknown	0	Mid-shaft	KMF
Non-Human Primate	Enlow – Monkey Bones Tbia/Hum./Fem.	Tibia	Tibia G-3 20μ	4	-	-	-	Unknown	0	Proximal 1/3	KMF
Odocoileus virginianus	Dominguez - NYU Thesis	Femur	DeFe3	0	-	-	-	Unknown	0	Unknown	KMF
Odocoileus virginianus	Dominguez - NYU Thesis	Humerus	DeHu6	0	-	-	-	Unknown	0	Unknown	KMF
Oxyaena ultima	Enlow – Carnivore 1	Long Bone	Lower Eocene	2	195	8	0.0097561	Unknown	0	Lower Eocene	VD
Pan troglodytes	Kerley's Non-Human Collection	Femur	Dehn	0	-	-	-	Unknown	0	Mid-shaft	NMC
Pan troglodytes	Kerley's Non-Human Collection	Femur	Dolly	2	-	-	-	Unknown	0	Mid-shaft	NMC
Pan troglodytes	Kerley's Non-Human Collection	Femur	Lad	0	-	-	-	Unknown	0	Mid-shaft	NMC
Pan troglodytes	Kerley's Non-Human Collection	Femur	Rojoh	0	-	-	-	Unknown	0	Mid-shaft	NMC
Pan troglodytes	Kerley's Non-Human Collection	Femur	Verb	0	-	-	-	Unknown	0	Mid-shaft	NMC
Pan troglodytes	Kerley's Non-Human Collection	Humerus	Gerald	3	-	-	-	Unknown	0	Mid-shaft	NMC
Pan troglodytes	Kerley's Non-Human Collection	Humerus	Lad	0	-	-	-	Unknown	0	Mid-shaft	NMC
Pan troglodytes	Kerley's Non-Human Collection	Humerus	Web	0	-	-	-	Unknown	0	Mid-shaft	NMC
Pan troglodytes	Kerley's Non-Human Collection	Humerus	Bokar	0	-	-	-	Unknown	0	Mid-shaft	NMC
Pan troglodytes	Kerley's Non-Human Collection	Humerus	Dehn	0	-	-	-	Unknown	0	Mid-shaft	NMC
Panthera leo	Enlow – Carnivore 2	Femur	7-17-53	4	680	57	0.00539811	Unknown	0	7-17-53	VD
Paradoxurus hermaphrodites	Enlow – Carnivore 3	Femur	7-17-53	0	-	-	-	Unknown	0	Midshaft	KMF
Paradoxurus hermaphrodites	Enlow – Carnivore 3	Rib	7-17-53	0	-	-	-	Unknown	0	?	KMF
Peccary sp.	Enlow – Artiodactyla 1	Rib	7-1-53	0	-	-	-	Unknown	0		KMF
Procyon lotor	TXSTCHC	Humerus	PRH1	0	184	13	0	Fused	2	Mid-shaft	NMC, JC
Procyon lotor	TXSTCHC	Tibia	PRT1	0	349	35	0	Fused	2	Mid-shaft	NMC, JC
Procyon lotor	TXSTCHC	Tibia	PRT2	0	250	2	0	Fused	2	Mid-shaft	NMC, HL
Sus scrofa	French	Rib	PiRi6	0	-	-	-	Unknown	0	Mid-shaft	KMF
Sus sp.	Dominguez	Humerus	H6	1	773	17	0.00126422	Unknown	0	Mid-shaft	NMC
Sus sp.	TXSTCHC	Femur	Sample#14	0	-	-	-	Unknown	0	Mid-shaft	NMC
Sus sp.	Dominguez	Femur	F4	0	-	-	-	Unknown	0	Mid-shaft	NMC
Sus sp.	Dominguez	Femur	F5	0	-	-	-	Unknown	0	Mid-shaft	NMC
Sus sp.	Dominguez	Femur	F6	0	-	-	-	Unknown	0	Mid-shaft	NMC
Sus sp.	Dominguez	Femur	F7	0	-	-	-	Unknown	0	Mid-shaft	NMC
Sus sp.	Dominguez	Femur	F14	0	-	-	-	Unknown	0	Mid-shaft	NMC
Sus sp.	Dominguez	Femur	F15	0	-	-	-	Unknown	0	Mid-shaft	NMC
Sus sp.	TXSTCHC	Fibula	Sample#13	0	-	-	-	Unknown	0	Mid-shaft	NMC
Sus sp.	Dominguez	Humerus	H7	0	-	-	-	Unknown	0	Mid-shaft	NMC
Sus sp.	Dominguez	Humerus	H12	0	-	-	-	Unknown	0	Mid-shaft	NMC
Sus sp.	Dominguez	Humerus	H18	0	-	-	-	Unknown	0	Mid-shaft	NMC
Sus sp.	Dominguez	Rib	R7	0	-	-	-	Unknown	0	Mid-shaft	NMC
Sus sp.	Dominguez	Rib	R8	0	-	-	-	Unknown	0	Mid-shaft	NMC
Sus sp.	Dominguez	Rib	R9	0	-	-	-	Unknown	0	Mid-shaft	NMC
Sus sp.	Dominguez	Rib	R10	0	-	-	-	Unknown	0	Mid-shaft	NMC
Sus sp.	Dominguez	Rib	R11	0	-	-	-	Unknown	0	Mid-shaft	NMC
Sus sp.	Dominguez	Rib	R17	0	-	-	-	Unknown	0	Mid-shaft	NMC
Sus sp.	TXSTCHC	Tibia	SUT1	0	791	10	0	Unfused	1	Mid-shaft	NMC, HL
Sus sp.	TXSTCHC	Tibia	Sample#15	0	-	-	-	Unknown	0	Mid-shaft	NMC
Taxidea taxus	Enlow – Carnivore 3	Mandible	7-15-53	0	-	-	-	Unknown	0		KMF
Testudines sp.	TXSTCHC	Humerus	TUH1	0	29	0	0	Fused	2	Mid-shaft	NMC, HL
Testudines sp.	TXSTCHC	Humerus	TUH2	0	46	6	0	Fused	2	Mid-shaft	NMC, JC
Ursidae sp.	OSU-SBRL	Fibula	Bear Fibula	3	392	17	0.00728155	Subadult	1	Mid-shaft	VMD
Ursus european	Enlow – Carnivore 1	Rib	Pleistocene	0	-	-	-	Unknown	0		KMF
*Project ID numbers corresponding to original slide IDs. FACTS (Texas State) does not permit the publication of human donor numbers. Contact authors for additional information.
